# Supplementary material for: RNA and neuronal function: the importance of post-transcriptional regulation
Source: Oxf Open Neurosci. 2022 Jul 7;1:kvac011. doi: 10.1093/oons/kvac011 (PMC10913846; doi:10.1093/oons/kvac011)
Supplement: suppl_data_kvac011 [file suppl_data_kvac011.zip]

Archive with 1 entries (1 files):
- reviewer comments for transparent peer review.docx
